# Supplementary material for: Monitoring antimicrobial resistance trends from global genomics data: amr.watch
Source: PLOS Glob Public Health. 2025 Nov 24;5(11):e0005256. doi: 10.1371/journal.pgph.0005256 (PMC12643278; doi:10.1371/journal.pgph.0005256)
Supplement: S2 Table — (XLSX) [file pgph.0005256.s003.xlsx]

## Sheet: Table Legend
S2 Table. Curated list of AMR mechanisms by pathogen from AMRFinderPlus that are reported in amr.watch.

## Sheet: A. baumannii
Gene/Mutation	Antimicrobial class		Gene/Mutation removed from AMRFinderPlus output	Justification for removal	Reference
blaOXA-23	Carbapenem		blaOXA-51-like	Core gene not conferring resistance phenotype	DOI: 10.1128/JCM.01021-06
blaOXA-24	Carbapenem		ftsI_A515V	No experimental validation	DOI: 10.1099/mgen.0.000165
blaOXA-72	Carbapenem
blaNDM-1	Carbapenem
blaOXA-237	Carbapenem
blaOXA-58	Carbapenem
blaOXA-235	Carbapenem
blaOXA-225	Carbapenem
blaOXA-253	Carbapenem
blaOXA-252	Carbapenem
blaNDM-5	Carbapenem
blaOXA-239	Carbapenem
blaOXA-139	Carbapenem
blaOXA-207	Carbapenem
blaOXA-398	Carbapenem
blaKPC-2	Carbapenem
blaOXA-164	Carbapenem
blaOXA-420	Carbapenem
blaKPC-3	Carbapenem
blaVIM-1	Carbapenem
blaIMP-4	Carbapenem
blaNDM-6	Carbapenem
blaNDM-9	Carbapenem
blaOXA-96	Carbapenem
blaOXA-657	Carbapenem
blaIMP-14	Carbapenem
blaOXA-565	Carbapenem

## Sheet: P. aeruginosa
Gene/Mutation	Antimicrobial class		Gene/Mutation removed from AMRFinderPlus output	Justification for removal	Reference
blaVIM	Carbapenem		emrD	Presence of gene not associated with resistance phenotype	DOI: 10.1592/phco.23.7.916.32722
blaVIM-2	Carbapenem		mexA	Presence of gene not associated with resistance phenotype	DOI: 10.1592/phco.23.7.916.32723
blaIMP	Carbapenem		mexE	Presence of gene not associated with resistance phenotype	DOI: 10.1592/phco.23.7.916.32724
blaNDM-1	Carbapenem		mexX	Presence of gene not associated with resistance phenotype	DOI: 10.1592/phco.23.7.916.32725
blaKPC-2	Carbapenem		srpA	Presence of gene not associated with resistance phenotype	DOI: 10.1592/phco.23.7.916.32726
blaIMP-1	Carbapenem		srpB	Presence of gene not associated with resistance phenotype	DOI: 10.1592/phco.23.7.916.32727
blaGES-5	Carbapenem		tbtB	Presence of gene not associated with resistance phenotype	DOI: 10.1592/phco.23.7.916.32728
blaVIM-1	Carbapenem		tbtM	Presence of gene not associated with resistance phenotype	DOI: 10.1592/phco.23.7.916.32729
oprD_Q142STOP	Carbapenem		ttgl	Presence of gene not associated with resistance phenotype	DOI: 10.1592/phco.23.7.916.32730
oprD_W138STOP	Carbapenem
blaVIM-4	Carbapenem
blaIMP-8	Carbapenem
blaIMP-7	Carbapenem
blaIMP-13	Carbapenem
blaKPC-3	Carbapenem
blaIMP-31	Carbapenem
blaIMP-4	Carbapenem
blaDIM	Carbapenem
blaIMP-18	Carbapenem
blaKPC-5	Carbapenem
blaIMP-26	Carbapenem
blaDIM-1	Carbapenem
blaVIM-6	Carbapenem
blaGES-20	Carbapenem
blaIMP-15	Carbapenem
blaVIM-20	Carbapenem
blaIMP-6	Carbapenem
blaVIM-5	Carbapenem
blaIMP-10	Carbapenem
blaVIM-11	Carbapenem
blaVIM-61	Carbapenem
blaIMP-62	Carbapenem
blaIMP-56	Carbapenem
blaIMP-45	Carbapenem
blaSPM-1	Carbapenem
blaIMP-84	Carbapenem
blaIMP-14	Carbapenem
blaVIM-24	Carbapenem
blaIMP-43	Carbapenem
blaIMP-75	Carbapenem
blaVIM-37	Carbapenem
blaIMP-29	Carbapenem
blaCAM-1	Carbapenem
blaAFM	Carbapenem
blaOXA-232	Carbapenem
blaIMP-51	Carbapenem
blaVIM-47	Carbapenem
blaIMP-81	Carbapenem
blaAFM-2	Carbapenem
blaVIM-7	Carbapenem
blaVIM-36	Carbapenem
blaIMP-54	Carbapenem
blaVIM-66	Carbapenem
blaSIM-1	Carbapenem
blaIMP-22	Carbapenem
blaKPC-4	Carbapenem
blaIMP-74	Carbapenem
blaVIM-60	Carbapenem
blaVIM-62	Carbapenem
blaGES-6	Carbapenem
blaIMP-19	Carbapenem
blaIMP-63	Carbapenem
blaIMP-20	Carbapenem
blaVIM-28	Carbapenem

## Sheet: K. pneumoniae
Gene/Mutation	Antimicrobial class			Gene/Mutation removed from AMRFinderPlus output	Justification for removal	Reference
blaCTX-M	3rd generation cephalosporins			Curation via Kleborate
blaCTX-M-1	3rd generation cephalosporins
blaCTX-M-15	3rd generation cephalosporins
blaKPC	Carbapenems, 3rd generation cephalosporins
blaKPC-2	Carbapenems, 3rd generation cephalosporins
blaNDM	Carbapenems, 3rd generation cephalosporins
blaKPC-3	Carbapenems, 3rd generation cephalosporins
blaNDM-1	Carbapenems, 3rd generation cephalosporins
blaOXA-48	Carbapenems
blaNDM-5	Carbapenems, 3rd generation cephalosporins
blaSHV-12	3rd generation cephalosporins
blaCTX-M-65	3rd generation cephalosporins
blaOXA-232	Carbapenems
blaCTX-M-14	3rd generation cephalosporins
blaOXA-181	Carbapenems
blaDHA	3rd generation cephalosporins
blaDHA-1	3rd generation cephalosporins
blaCMY	3rd generation cephalosporins
blaCTX-M-2	3rd generation cephalosporins
blaCTX-M-3	3rd generation cephalosporins
blaVIM	Carbapenems, 3rd generation cephalosporins
blaNDM-7	Carbapenems, 3rd generation cephalosporins
blaCMY-6	3rd generation cephalosporins
blaIMP	Carbapenems, 3rd generation cephalosporins
blaCTX-M-27	3rd generation cephalosporins
blaVIM-1	Carbapenems, 3rd generation cephalosporins
blaCMY-2	3rd generation cephalosporins
blaCMY-4	3rd generation cephalosporins
blaCTX-M-55	3rd generation cephalosporins
blaSHV-2	3rd generation cephalosporins
blaFOX	3rd generation cephalosporins
blaFOX-5	3rd generation cephalosporins
blaNDM-4	Carbapenems, 3rd generation cephalosporins
blaIMP-4	Carbapenems, 3rd generation cephalosporins
blaVEB	3rd generation cephalosporins
blaVIM-4	Carbapenems, 3rd generation cephalosporins
blaCMY-16	3rd generation cephalosporins
blaIMP-6	Carbapenems, 3rd generation cephalosporins
blaIMP-1	Carbapenems, 3rd generation cephalosporins
blaSHV-38	3rd generation cephalosporins
blaCTX-M-9	3rd generation cephalosporins
blaSHV-5	3rd generation cephalosporins
blaVEB-1	3rd generation cephalosporins
blaOXA-245	Carbapenems
blaSHV-2A	3rd generation cephalosporins
blaSHV-7	3rd generation cephalosporins
blaTEM-26	3rd generation cephalosporins
blaCTX-M-63	3rd generation cephalosporins
blaOXA-244	Carbapenems
blaSHV-31	3rd generation cephalosporins
blaKPC-4	Carbapenems, 3rd generation cephalosporins
blaVEB-5	3rd generation cephalosporins
blaGES	3rd generation cephalosporins
blaKPC-31	3rd generation cephalosporins
blaCTX-M-8	3rd generation cephalosporins
blaNDM-23	Carbapenems, 3rd generation cephalosporins
blaVIM-2	Carbapenems, 3rd generation cephalosporins
blaGES-5	Carbapenems, 3rd generation cephalosporins
blaKPC-33	3rd generation cephalosporins
blaTEM-169	3rd generation cephalosporins
blaNDM-6	Carbapenems, 3rd generation cephalosporins
blaCTX-M-24	3rd generation cephalosporins
blaKPC-12	Carbapenems, 3rd generation cephalosporins
blaCTX-M-33	Carbapenems, 3rd generation cephalosporins
blaCMY-13	3rd generation cephalosporins
blaACC-1	3rd generation cephalosporins
blaTEM-15	3rd generation cephalosporins
blaTEM-12	3rd generation cephalosporins
blaVIM-27	Carbapenems, 3rd generation cephalosporins
blaVIM-19	Carbapenems, 3rd generation cephalosporins
blaKPC-23	Carbapenems, 3rd generation cephalosporins
blaOXA-484	Carbapenems
blaOXA-162	Carbapenems
blaVEB-9	3rd generation cephalosporins
blaTEM-155	3rd generation cephalosporins
blaOXA-17	3rd generation cephalosporins
blaGES-2	Carbapenems, 3rd generation cephalosporins
blaNDM-9	Carbapenems, 3rd generation cephalosporins
blaKPC-5	Carbapenems, 3rd generation cephalosporins
blaSHV-106	3rd generation cephalosporins
blaIMP-11	Carbapenems, 3rd generation cephalosporins
blaVIM-24	Carbapenems, 3rd generation cephalosporins
blaKPC-67	Carbapenems, 3rd generation cephalosporins
blaGES-24	Carbapenems, 3rd generation cephalosporins
blaKPC-8	Carbapenems, 3rd generation cephalosporins
blaIMP-14	Carbapenems, 3rd generation cephalosporins
blaCTX-M-220	3rd generation cephalosporins
blaCTX-M-40	3rd generation cephalosporins
blaTEM-10	3rd generation cephalosporins
blaTEM-3	3rd generation cephalosporins
blaTEM-19	3rd generation cephalosporins
blaCTX-M-98	3rd generation cephalosporins
blaCTX-M-12	3rd generation cephalosporins
blaCTX-M-25	3rd generation cephalosporins
blaCTX-M-71	3rd generation cephalosporins
blaCTX-M-209	3rd generation cephalosporins
blaDHA-7	3rd generation cephalosporins
blaNDM-19	Carbapenems, 3rd generation cephalosporins
blaIMP-19	Carbapenems, 3rd generation cephalosporins
blaIMP-8	Carbapenems, 3rd generation cephalosporins
blaDHA-25	3rd generation cephalosporins
blaCTX-M-173	3rd generation cephalosporins
blaCTX-M-39	3rd generation cephalosporins
blaKPC-66	3rd generation cephalosporins
blaCTX-M-32	3rd generation cephalosporins
blaTEM-52	3rd generation cephalosporins
blaVIM-29	Carbapenems, 3rd generation cephalosporins
blaKPC-56	Carbapenems, 3rd generation cephalosporins
blaKPC-36	Carbapenems, 3rd generation cephalosporins
blaKPC-65	Carbapenems, 3rd generation cephalosporins
blaOXA-204	Carbapenems
blaCTX-M-62	3rd generation cephalosporins
blaPER-7	3rd generation cephalosporins
blaTEM-24	3rd generation cephalosporins
blaTEM-191	3rd generation cephalosporins
blaOXA-163	3rd generation cephalosporins
blaKPC-68	3rd generation cephalosporins
blaCTX-M-96	3rd generation cephalosporins
blaACC-4	3rd generation cephalosporins
blaCMY-8b	3rd generation cephalosporins
blaCTX-M-115	3rd generation cephalosporins
blaDHA-15	3rd generation cephalosporins
blaCTX-M-199	3rd generation cephalosporins
blaGES-9	3rd generation cephalosporins
blaIMP-27	Carbapenems, 3rd generation cephalosporins
blaKPC-38	Carbapenems, 3rd generation cephalosporins
blaNDM-29	Carbapenems, 3rd generation cephalosporins
blaKPC-29	Carbapenems, 3rd generation cephalosporins
blaVIM-5	Carbapenems, 3rd generation cephalosporins
blaVIM-26	Carbapenems, 3rd generation cephalosporins
blaIMP-26	Carbapenems, 3rd generation cephalosporins
blaKPC-18	Carbapenems, 3rd generation cephalosporins
blaVIM-12	Carbapenems, 3rd generation cephalosporins
blaOXA-427	Carbapenems
blaCTX-M-36	3rd generation cephalosporins
blaCTX-M-143	3rd generation cephalosporins
blaBEL-1	3rd generation cephalosporins
blaCMY-42	3rd generation cephalosporins
blaVEB-6	3rd generation cephalosporins
blaCMY-140	3rd generation cephalosporins
blaCTX-M-35	3rd generation cephalosporins
blaKPC-39	3rd generation cephalosporins
blaCMY-30	3rd generation cephalosporins
blaKPC-51	3rd generation cephalosporins
blaGES-3	3rd generation cephalosporins
blaVEB-3	3rd generation cephalosporins
blaKPC-70	3rd generation cephalosporins
blaCTX-M-58	3rd generation cephalosporins
blaSHV-120	3rd generation cephalosporins
blaSHV-24	3rd generation cephalosporins
blaCTX-M-132	3rd generation cephalosporins
blaCTX-M-26	3rd generation cephalosporins
blaVEB-17	3rd generation cephalosporins
blaKLUC-2	3rd generation cephalosporins
blaCTX-M-64	3rd generation cephalosporins
blaCTX-M-163	3rd generation cephalosporins
blaSHV-134	3rd generation cephalosporins
blaCTX-M-90	3rd generation cephalosporins
blaKPC-49	3rd generation cephalosporins
blaKPC-52	3rd generation cephalosporins
blaKPC-69	3rd generation cephalosporins
blaPER-1	3rd generation cephalosporins
blaCMY-43	3rd generation cephalosporins
blaDHA-6	3rd generation cephalosporins

## Sheet: E. coli
Gene/Mutation	Antimicrobial class		Gene/Mutation removed from AMRFinderPlus output	Justification for removal	Reference
blaCTX-M	3rd generation cephalosporins		blaEC-like	Core genes not conferring resistance phenotype	DOI: 10.7717/peerj.12935
blaCTX-M-1	3rd generation cephalosporins		blaOXA-1	Narrow-spectrum ß-lactamase	DOI: 10.1128/aac.01009-09
blaCTX-M-15	3rd generation cephalosporins		blaOXA-10	Narrow-spectrum ß-lactamase	DOI: 10.1128/aac.01009-09
blaCMY	3rd generation cephalosporins		blaROB-11	Unknown spectrum of activity in E. coli	DOI: 10.1128/aem.01791-23
blaCMY-2	3rd generation cephalosporins
blaNDM	Carbapenems, 3rd generation cephalosporins
blaCTX-M-2	3rd generation cephalosporins
blaNDM-5	Carbapenems, 3rd generation cephalosporins
blaCTX-M-27	3rd generation cephalosporins
blaCTX-M-14	3rd generation cephalosporins
blaCTX-M-55	3rd generation cephalosporins
ampC_C-42T	3rd generation cephalosporins
blaOXA-48	Carbapenems
blaKPC	Carbapenems, 3rd generation cephalosporins
blaCMY-4	3rd generation cephalosporins
blaSHV-12	3rd generation cephalosporins
blaDHA	3rd generation cephalosporins
blaDHA-1	3rd generation cephalosporins
blaCMY-42	3rd generation cephalosporins
blaKPC-2	Carbapenems, 3rd generation cephalosporins
blaOXA-181	Carbapenems
blaCTX-M-65	3rd generation cephalosporins
blaNDM-1	Carbapenems, 3rd generation cephalosporins
blaCTX-M-3	3rd generation cephalosporins
ampC_T-32A	3rd generation cephalosporins
blaCTX-M-24	3rd generation cephalosporins
ampC_C-11T	3rd generation cephalosporins
blaKPC-3	Carbapenems, 3rd generation cephalosporins
blaCTX-M-32	3rd generation cephalosporins
blaOXA-244	Carbapenems
blaSHV-2	3rd generation cephalosporins
blaCTX-M-8	3rd generation cephalosporins
blaNDM-7	Carbapenems, 3rd generation cephalosporins
blaSHV-2A	3rd generation cephalosporins
blaCMY-145	3rd generation cephalosporins
blaTEM-52	3rd generation cephalosporins
blaCMY-6	3rd generation cephalosporins
blaVIM	Carbapenems, 3rd generation cephalosporins
blaCTX-M-9	3rd generation cephalosporins
blaIMP-4	Carbapenems, 3rd generation cephalosporins
blaVIM-1	Carbapenems, 3rd generation cephalosporins
blaNDM-4	Carbapenems, 3rd generation cephalosporins
blaCTX-M-64	3rd generation cephalosporins
blaIMP-6	Carbapenems, 3rd generation cephalosporins
blaNDM-9	Carbapenems, 3rd generation cephalosporins
ampC_T-14TGT	3rd generation cephalosporins
blaOXA-23	Carbapenems
blaNDM-13	Carbapenems, 3rd generation cephalosporins
blaCMY-16	3rd generation cephalosporins
blaIMP-1	Carbapenems, 3rd generation cephalosporins
blaOXA-232	Carbapenems
blaOXA-484	Carbapenems
blaCTX-M-130	3rd generation cephalosporins
blaCTX-M-123	3rd generation cephalosporins
blaTEM-19	3rd generation cephalosporins
blaSHV-5	3rd generation cephalosporins
blaTEM-12	3rd generation cephalosporins
blaCMY-148	3rd generation cephalosporins
blaSHV-7	3rd generation cephalosporins
blaCMY-146	3rd generation cephalosporins
blaVIM-4	Carbapenems, 3rd generation cephalosporins
blaCTX-M-115	3rd generation cephalosporins
blaCTX-M-199	3rd generation cephalosporins
blaTEM-169	3rd generation cephalosporins
blaVEB-1	3rd generation cephalosporins
blaOXA-204	Carbapenems
blaCMY-141	3rd generation cephalosporins
blaKPC-4	Carbapenems, 3rd generation cephalosporins
blaACC-1	3rd generation cephalosporins
blaCTX-M-104	3rd generation cephalosporins
blaTEM-10	3rd generation cephalosporins
blaFOX-5	3rd generation cephalosporins
ampC_G-15GG	3rd generation cephalosporins
blaCTX-M-174	3rd generation cephalosporins
blaVEB-17	3rd generation cephalosporins
blaNDM-19	Carbapenems, 3rd generation cephalosporins
blaCTX-M-39	3rd generation cephalosporins
blaCTX-M-125	3rd generation cephalosporins
blaTEM-20	3rd generation cephalosporins
blaCTX-M-101	3rd generation cephalosporins
blaCTX-M-132	3rd generation cephalosporins
blaSHV-30	3rd generation cephalosporins
blaNDM-6	Carbapenems, 3rd generation cephalosporins
blaGES-5	Carbapenems, 3rd generation cephalosporins
blaCTX-M-44	3rd generation cephalosporins
blaTEM-29	3rd generation cephalosporins
blaCMY-23	3rd generation cephalosporins
blaCTX-M-134	3rd generation cephalosporins
blaCTX-M-231	3rd generation cephalosporins
blaCTX-M-182	3rd generation cephalosporins
blaCTX-M-189	3rd generation cephalosporins
blaCMY-13	3rd generation cephalosporins
blaIMP-27	Carbapenems, 3rd generation cephalosporins
blaNDM-3	Carbapenems, 3rd generation cephalosporins
blaOXA-162	Carbapenems
blaCMY-59	3rd generation cephalosporins
blaCTX-M-71	3rd generation cephalosporins
blaNDM-16b	Carbapenems, 3rd generation cephalosporins
blaIMP-26	Carbapenems, 3rd generation cephalosporins
blaVIM-2	Carbapenems, 3rd generation cephalosporins
blaCTX-M-121	3rd generation cephalosporins
blaTEM-207	3rd generation cephalosporins
ampC_C-42A	3rd generation cephalosporins
blaCMY-166	3rd generation cephalosporins
blaCTX-M-33	3rd generation cephalosporins
blaCTX-M-235	3rd generation cephalosporins
blaIMP-11	Carbapenems, 3rd generation cephalosporins
blaTEM-3	3rd generation cephalosporins
blaCTX-M-73	3rd generation cephalosporins
blaTEM-106	3rd generation cephalosporins
blaGES-1	3rd generation cephalosporins
blaCMY-7	3rd generation cephalosporins
blaVEB-3	3rd generation cephalosporins
blaNDM-21	Carbapenems, 3rd generation cephalosporins
blaVIM-29	Carbapenems, 3rd generation cephalosporins
blaCTX-M-179	3rd generation cephalosporins
blaCMY-154	3rd generation cephalosporins
blaCMY-156	3rd generation cephalosporins
blaTEM-17	3rd generation cephalosporins
blaCTX-M-192	3rd generation cephalosporins
blaCTX-M-25	3rd generation cephalosporins
blaTEM-15	3rd generation cephalosporins
blaCTX-M-165	3rd generation cephalosporins
blaCMY-17	3rd generation cephalosporins
blaCMY-133	3rd generation cephalosporins
blaCTX-M-240	3rd generation cephalosporins
blaCTX-M-98	3rd generation cephalosporins
blaCTX-M-22	3rd generation cephalosporins
blaDHA-6	3rd generation cephalosporins
blaTEM-9	3rd generation cephalosporins
blaNDM-27	Carbapenems, 3rd generation cephalosporins
blaIMP-64	Carbapenems, 3rd generation cephalosporins
blaIMP-14	Carbapenems, 3rd generation cephalosporins
blaNDM-15	Carbapenems, 3rd generation cephalosporins
blaIMP-18	Carbapenems, 3rd generation cephalosporins
blaNDM-12	Carbapenems, 3rd generation cephalosporins
blaGES-6	Carbapenems, 3rd generation cephalosporins
blaKPC-45	Carbapenems, 3rd generation cephalosporins
blaKPC-18	Carbapenems, 3rd generation cephalosporins
blaOXA-245	Carbapenems
blaIMI-2	Carbapenems
blaCMY-32	3rd generation cephalosporins
blaCTX-M-82	3rd generation cephalosporins
blaCTX-M-153	3rd generation cephalosporins
blaCMY-111	3rd generation cephalosporins
blaCTX-M-137	3rd generation cephalosporins
blaPER-1	3rd generation cephalosporins
blaTEM-28	3rd generation cephalosporins
blaCMY-10	3rd generation cephalosporins
blaCMY-58	3rd generation cephalosporins
blaCMY-143	3rd generation cephalosporins
blaCTX-M-223	3rd generation cephalosporins
blaMOX	3rd generation cephalosporins
blaVEB-9	3rd generation cephalosporins
blaCMY-132	3rd generation cephalosporins
blaSHV-120	3rd generation cephalosporins
blaCMY-173	3rd generation cephalosporins
blaCTX-M-58	3rd generation cephalosporins
blaCMY-43	3rd generation cephalosporins
blaCTX-M-191	3rd generation cephalosporins
blaCMY-27	3rd generation cephalosporins
blaTEM-132	3rd generation cephalosporins
blaCMY-60	3rd generation cephalosporins
blaVEB-8	3rd generation cephalosporins
gyrA_S83L	Quinolone
parC_S80I	Quinolone
gyrA_D87N	Quinolone
parE_I529L	Quinolone
parC_E84V	Quinolone
parE_S458A	Quinolone
qnrS	Quinolone
aac(6')-Ib-cr5	Quinolone
marR_S3N	Quinolone
qnrS1	Quinolone
qnrB	Quinolone
parE_L416F	Quinolone
parE_I355T	Quinolone
parC_A56T	Quinolone
qnrB1	Quinolone
parC_S57T	Quinolone
parC_E84G	Quinolone
qnrB19	Quinolone
parE_D475E	Quinolone
gyrA_D87Y	Quinolone
oqxB	Quinolone
oqxA	Quinolone
qnrB4	Quinolone
gyrA_S83A	Quinolone
soxS_A12S	Quinolone
qepA	Quinolone
parC_S80R	Quinolone
parE_S458T	Quinolone
gyrA_D87G	Quinolone
qnrA	Quinolone
qnrA1	Quinolone
qepA4	Quinolone
qnrS13	Quinolone
qnrS2	Quinolone
parC_E84K	Quinolone
oqxA2	Quinolone
parE_E460D	Quinolone
gyrA_S83V	Quinolone
parE_L445H	Quinolone
oqxB2	Quinolone
qnrB2	Quinolone
parC_A108V	Quinolone
qnrB6	Quinolone
qepA8	Quinolone
parE_I464F	Quinolone
parC_E84A	Quinolone
soxR_G121D	Quinolone
qepA1	Quinolone
parE_E460K	Quinolone
qepA9	Quinolone
gyrA_D87H	Quinolone
aac(6')-Ib-cr	Quinolone
qnrB7	Quinolone
acrR_R45C	Quinolone
parC_A108T	Quinolone
marR_R94H	Quinolone
qnrD	Quinolone
qnrD1	Quinolone
soxR_R20H	Quinolone
parC_G78C	Quinolone
parE_P439S	Quinolone
marR_A70T	Quinolone
parC_G78D	Quinolone
qnrS4	Quinolone
qnrVC4	Quinolone
marR_R77C	Quinolone
qnrB9	Quinolone
gyrA_A84P	Quinolone
oqxB29	Quinolone
gyrA_D82G	Quinolone
gyrA_Q106H	Quinolone
gyrA_G81D	Quinolone
marR_V45E	Quinolone
qnrB77	Quinolone
parE_D476N	Quinolone
qnrS11	Quinolone
marR_R77L	Quinolone
qnrVC1	Quinolone
qnrA6	Quinolone
gyrA_S83W	Quinolone
gyrB_D426N	Quinolone
gyrA_G81C	Quinolone
qnrB52	Quinolone
parC_S80W	Quinolone
aac(6')-Ib-cr7	Quinolone
marR_R73S	Quinolone
marR_L78M	Quinolone
marR_R94S	Quinolone
parE_I444F	Quinolone
qepA2	Quinolone
qepA6	Quinolone
marR_V96E	Quinolone
qnrE4	Quinolone
qnrE1	Quinolone
parC_A85T	Quinolone

## Sheet: E. cloacae complex
Gene/Mutation	Antimicrobial class		Gene/Mutation removed from AMRFinderPlus output	Justification for removal	Reference
blaKPC	Carbapenems, 3rd generation cephalosporins		blaKLUC-5	Narrow-spectrum ß-lactamase	DOI: 10.3389/fmicb.2018.01908
blaNDM	Carbapenems, 3rd generation cephalosporins		blaOXA-1	Narrow-spectrum ß-lactamase	DOI: 10.1128/aac.01009-09
blaKPC-2	Carbapenems, 3rd generation cephalosporins		blaOXA-10	Narrow-spectrum ß-lactamase	DOI: 10.1128/aac.01009-09
blaNDM-1	Carbapenems, 3rd generation cephalosporins
blaIMP	Carbapenems, 3rd generation cephalosporins
blaKPC-3	Carbapenems, 3rd generation cephalosporins
blaIMP-4	Carbapenems, 3rd generation cephalosporins
blaNDM-7	Carbapenems, 3rd generation cephalosporins
blaIMP-1	Carbapenems, 3rd generation cephalosporins
blaVIM	Carbapenems, 3rd generation cephalosporins
blaNDM-5	Carbapenems, 3rd generation cephalosporins
blaVIM-1	Carbapenems, 3rd generation cephalosporins
blaKPC-4	Carbapenems, 3rd generation cephalosporins
blaVIM-4	Carbapenems, 3rd generation cephalosporins
blaIMP-13	Carbapenems, 3rd generation cephalosporins
blaGES-5	Carbapenems, 3rd generation cephalosporins
blaIMP-6	Carbapenems, 3rd generation cephalosporins
blaKPC-6	Carbapenems, 3rd generation cephalosporins
blaNDM-4	Carbapenems, 3rd generation cephalosporins
blaIMP-8	Carbapenems, 3rd generation cephalosporins
blaIMP-18	Carbapenems, 3rd generation cephalosporins
blaKPC-45	Carbapenems, 3rd generation cephalosporins
blaVIM-2	Carbapenems, 3rd generation cephalosporins
blaKPC-18	Carbapenems, 3rd generation cephalosporins
blaGES-2	Carbapenems, 3rd generation cephalosporins
blaGES-24	Carbapenems, 3rd generation cephalosporins
blaIMP-14	Carbapenems, 3rd generation cephalosporins
blaIMP-11	Carbapenems, 3rd generation cephalosporins
blaGES-51	Carbapenems, 3rd generation cephalosporins
blaIMP-60	Carbapenems, 3rd generation cephalosporins
blaIMP-26	Carbapenems, 3rd generation cephalosporins
blaVIM-23	Carbapenems, 3rd generation cephalosporins
blaVIM-31	Carbapenems, 3rd generation cephalosporins
blaNDM-9	Carbapenems, 3rd generation cephalosporins
blaKPC-40	Carbapenems, 3rd generation cephalosporins
blaVIM-5	Carbapenems, 3rd generation cephalosporins
blaKPC-5	Carbapenems, 3rd generation cephalosporins
blaOXA-48	Carbapenem
blaIMI	Carbapenem
blaIMI-1	Carbapenem
blaOXA-181	Carbapenem
blaNMC-A	Carbapenem
blaIMI-2	Carbapenem
blaFRI-8	Carbapenem
blaIMI-12	Carbapenem
blaIMI-6	Carbapenem
blaFRI-4	Carbapenem
blaIMI-4	Carbapenem
blaFRI-9	Carbapenem
blaIMI-8	Carbapenem
blaIMI-17	Carbapenem
blaFRI-2	Carbapenem
blaOXA-204	Carbapenem
blaFRI-5	Carbapenem
blaACT	3rd generation cephalosporins
blaACT-1	3rd generation cephalosporins
blaCTX-M	3rd generation cephalosporins
blaACT-17	3rd generation cephalosporins
blaCTX-M-15	3rd generation cephalosporins
blaSHV-12	3rd generation cephalosporins
blaACT-4	3rd generation cephalosporins
blaACT-2	3rd generation cephalosporins
blaACT-45	3rd generation cephalosporins
blaMIR	3rd generation cephalosporins
blaACT-16	3rd generation cephalosporins
blaCTX-M-9	3rd generation cephalosporins
blaACT-56	3rd generation cephalosporins
blaACT-24	3rd generation cephalosporins
blaACT-52	3rd generation cephalosporins
blaACT-3	3rd generation cephalosporins
blaACT-25	3rd generation cephalosporins
blaACT-6	3rd generation cephalosporins
blaACT-55	3rd generation cephalosporins
blaACT-15	3rd generation cephalosporins
blaACT-28	3rd generation cephalosporins
blaACT-9	3rd generation cephalosporins
blaACT-90	3rd generation cephalosporins
blaACT-40	3rd generation cephalosporins
blaMIR-3	3rd generation cephalosporins
blaACT-37	3rd generation cephalosporins
blaCTX-M-3	3rd generation cephalosporins
blaSHV-7	3rd generation cephalosporins
blaACT-65	3rd generation cephalosporins
blaCMY	3rd generation cephalosporins
blaACT-46	3rd generation cephalosporins
blaDHA-1	3rd generation cephalosporins
blaACT-27	3rd generation cephalosporins
blaACT-70	3rd generation cephalosporins
blaACT-67	3rd generation cephalosporins
blaACT-74	3rd generation cephalosporins
blaACT-44	3rd generation cephalosporins
blaACT-23	3rd generation cephalosporins
blaACT-41	3rd generation cephalosporins
blaMIR-20	3rd generation cephalosporins
blaMIR-16	3rd generation cephalosporins
blaACT-75	3rd generation cephalosporins
blaFOX-5	3rd generation cephalosporins
blaMIR-5	3rd generation cephalosporins
blaACT-64	3rd generation cephalosporins
blaSHV-30	3rd generation cephalosporins
blaCTX-M-2	3rd generation cephalosporins
blaMIR-15	3rd generation cephalosporins
blaMIR-9	3rd generation cephalosporins
blaACT-84	3rd generation cephalosporins
blaACT-69	3rd generation cephalosporins
blaMIR-10	3rd generation cephalosporins
blaACT-57	3rd generation cephalosporins
blaSHV-5	3rd generation cephalosporins
blaACT-68	3rd generation cephalosporins
blaMIR-11	3rd generation cephalosporins
blaCMY-6	3rd generation cephalosporins
blaACT-87	3rd generation cephalosporins
blaCTX-M-14	3rd generation cephalosporins
blaMIR-7	3rd generation cephalosporins
blaACT-51	3rd generation cephalosporins
blaCMY-4	3rd generation cephalosporins
blaMIR-22	3rd generation cephalosporins
blaACT-89	3rd generation cephalosporins
blaVEB-1	3rd generation cephalosporins
blaACT-12	3rd generation cephalosporins
blaACT-54	3rd generation cephalosporins
blaMIR-23	3rd generation cephalosporins
blaACT-72	3rd generation cephalosporins
blaMIR-21	3rd generation cephalosporins
blaACT-35	3rd generation cephalosporins
blaGES-1	3rd generation cephalosporins
blaCTX-M-12	3rd generation cephalosporins
blaMIR-19	3rd generation cephalosporins
blaACT-47	3rd generation cephalosporins
blaACT-39	3rd generation cephalosporins
blaACC-1	3rd generation cephalosporins
blaMIR-18	3rd generation cephalosporins
blaDHA-7	3rd generation cephalosporins
blaMIR-12	3rd generation cephalosporins
blaACT-14	3rd generation cephalosporins
blaCTX-M-65	3rd generation cephalosporins
blaACT-19	3rd generation cephalosporins
blaVEB-3	3rd generation cephalosporins
blaMIR-17	3rd generation cephalosporins
blaCTX-M-55	3rd generation cephalosporins
blaACT-43	3rd generation cephalosporins					Carbapenem
blaTEM-12	3rd generation cephalosporins
blaCTX-M-231	3rd generation cephalosporins
blaGES-7	3rd generation cephalosporins
blaCTX-M-27	3rd generation cephalosporins
blaACT-42	3rd generation cephalosporins
blaCTX-M-96	3rd generation cephalosporins
blaSHV-2	3rd generation cephalosporins
blaACT-61	3rd generation cephalosporins
blaMIR-14	3rd generation cephalosporins
blaTEM-15	3rd generation cephalosporins
blaCTX-M-62	3rd generation cephalosporins
blaCTX-M-13	3rd generation cephalosporins
blaACT-86	3rd generation cephalosporins
blaSHV-2A	3rd generation cephalosporins
blaTEM-26	3rd generation cephalosporins
blaKPC-66	3rd generation cephalosporins
blaPER-2	3rd generation cephalosporins
blaCTX-M-36	3rd generation cephalosporins
blaACT-66	3rd generation cephalosporins
blaTEM-10	3rd generation cephalosporins
blaACT-85	3rd generation cephalosporins
blaACT-59	3rd generation cephalosporins
blaSHV-31	3rd generation cephalosporins

## Sheet: S. Typhi
Gene/Mutation	Antimicrobial class		Gene/Mutation removed from AMRFinderPlus output	Justification for removal	Reference
gyrA_S83F	Quinolone		gyrA_A119E	Outside of QRDR. Only described in one S. Typhi isolate, but not experimentally validated.	DOI: 10.1093/cid/ciy1116
gyrA_S83Y	Quinolone
qnrS	Quinolone
qnrS1	Quinolone
gyrA_D87N	Quinolone
parC_S80I	Quinolone
gyrB_S464F	Quinolone
gyrA_D87G	Quinolone
gyrB_S464Y	Quinolone
parC_E84G	Quinolone
parC_E84K	Quinolone
gyrA_D87Y	Quinolone
parC_G78D	Quinolone
aac(6')-Ib-cr5	Quinolone
parC_S80R	Quinolone
qnrB19	Quinolone
gyrB_E466D	Quinolone
gyrA_D82N	Quinolone
qnrB7	Quinolone

## Sheet: S. Typhimurium
Gene/Mutation	Antimicrobial class		Gene/Mutation removed from AMRFinderPlus output	Justification for removal	Reference
gyrA_D87N	Quinolone		gyrA_A119E	Outside of QRDR. Only described in one S. Typhi isolate, but not experimentally validated.	DOI: 10.1093/cid/ciy1116
qnrS	Quinolone
qnrS1	Quinolone
gyrA_D87Y	Quinolone
gyrA_S83Y	Quinolone
aac(6')-Ib-cr5	Quinolone
qnrB1	Quinolone
oqxB	Quinolone
oqxA	Quinolone
qnrB19	Quinolone
gyrA_S83F	Quinolone
gyrA_D87G	Quinolone
qnrB2	Quinolone
parC_S80R	Quinolone
qnrA1	Quinolone
ramR_T18P	Quinolone
qnrS13	Quinolone
oqxA2	Quinolone
qnrB4	Quinolone
qnrS2	Quinolone
oqxB2	Quinolone
parC_S80I	Quinolone
ramR_G25A	Quinolone
qnrS11	Quinolone
qnrVC	Quinolone
gyrB_E466D	Quinolone
gyrA_D82N	Quinolone
qnrB7	Quinolone
gyrB_S464Y	Quinolone
qepA1	Quinolone
qnrB17	Quinolone
qnrD1	Quinolone

## Sheet: S. Enteritidis
Gene/Mutation	Antimicrobial class		Gene/Mutation removed from AMRFinderPlus output	Justification for removal	Reference
gyrA_D87Y	Quinolone		gyrA_A119E	Outside of QRDR. Only described in one S. Typhi isolate, but not experimentally validated.	DOI: 10.1093/cid/ciy1116
gyrA_S83Y	Quinolone
gyrA_D87N	Quinolone
gyrA_D87G	Quinolone
qnrB	Quinolone
qnrB19	Quinolone
gyrA_S83F	Quinolone
gyrB_E466D	Quinolone
qnrS	Quinolone
qnrS1	Quinolone
aac(6')-Ib-cr5	Quinolone
qnrB6	Quinolone
gyrA_S83I	Quinolone
oqxB	Quinolone
oqxA	Quinolone
gyrB_S464F	Quinolone
oqxA2	Quinolone
ramR_T18P	Quinolone
qnrS2	Quinolone
ramR_G25A	Quinolone
ramR_M84I	Quinolone
gyrB_S464Y	Quinolone
qnrB2	Quinolone
ramR_Y59H	Quinolone
gyrA_D82N	Quinolone
qnrA3	Quinolone
qnrB4	Quinolone

## Sheet: N. gono
Gene/Mutation	Antimicrobial class		Gene/Mutation removed from AMRFinderPlus output	Justification for removal	Reference
penA_F504L	3rd generation cephalosporin		Not applicable
penA_A510V	3rd generation cephalosporin
penA_A516G	3rd generation cephalosporin
penA_G542S	3rd generation cephalosporin
penA_N512Y	3rd generation cephalosporin
penA_V316T	3rd generation cephalosporin
penA_I312M	3rd generation cephalosporin
mtrR_G45D	3rd generation cephalosporin
penA_G545S	3rd generation cephalosporin
penA_A501V	3rd generation cephalosporin
penA_A311V	3rd generation cephalosporin
penA_T483S	3rd generation cephalosporin
rpoD_E98K	3rd generation cephalosporin
blaTEM-191	3rd generation cephalosporin
rpoD_DDDA92del	3rd generation cephalosporin
rpoB_R201H	3rd generation cephalosporin
penA_A501P	3rd generation cephalosporin
gyrA_S91F	Quinolone
gyrA_D95A	Quinolone
parC_S87R	Quinolone
gyrA_D95G	Quinolone
parC_D86N	Quinolone
parC_E91G	Quinolone
parC_S87N	Quinolone
gyrA_D95N	Quinolone
parC_S88P	Quinolone
parC_S87I	Quinolone
parC_E91K	Quinolone
norM_C-104T	Quinolone
parE_G410V	Quinolone

[truncated: 6 more sheets: Campylobacter spp, S. aureus, Shigella spp, H. influenzae, E. faecium, S. pneumoniae]
